# Supplementary material for: Practices of Rapid Sequence Induction for Prevention of Aspiration—An International Declarative Survey
Source: J Clin Med. 2025 Mar 22;14(7):2177. doi: 10.3390/jcm14072177 (PMC11989417; doi:10.3390/jcm14072177)
Supplement: Supplementary file 1 [file jcm-14-02177-s001.zip]

Archive with 2 entries (2 files):
- jcm-3379469-Supplementary File S1.pdf
- jcm-3379469-Supplementary File S2.pdf
